# Supplementary material for: Preparation of Monolayer Photonic Crystals from Ag Nanobulge-Deposited SiO2 Particles as Substrates for Reproducible SERS Assay of Trace Thiol Pesticide
Source: Nanomaterials (Basel). 2020 Jun 19;10(6):1205. doi: 10.3390/nano10061205 (PMC7353115; doi:10.3390/nano10061205)
Supplement: Supplementary file 1 [file nanomaterials-10-01205-s001.zip]

Archive with 3 entries (2 files):
- sup-proof-conversion/
- sup-proof-conversion/nanomaterials-835016-supplementary-conversion.pdf
- sup-proof-conversion/Video S1.avi
